# Supplementary material for: Intranasal delivery of VEGF enhances compensatory lung growth in mice
Source: PLoS One. 2018 Jun 7;13(6):e0198700. doi: 10.1371/journal.pone.0198700 (PMC5991715; doi:10.1371/journal.pone.0198700)
Supplement: S1 File — (XLSX) [file pone.0198700.s001.xlsx]

## Sheet: Plasma VEGF Comparison
Comparison of plasma VEGF levels between nasal instillation and IP injection - 4/30/2018
Group	ID	Weight	Dose	Plasma VEGF Conc (ng/mL)
				t = 0	t = 30 mins	t = 120 mins	t = 240 mins
Nasal instillation	1	26.1	0.5 mg/kg	0.035	0.07	0.0682	0.064195
Nasal instillation	2	24	0.5 mg/kg	0.055	0.63324	0.07636	0.209995
Nasal instillation	3	27.1	0.5 mg/kg	0.025	0.21124	0.19628	0.258915
Nasal instillation	4	25.2	0.5 mg/kg	0.085	0.63434	0.27258	0.191465
Intraperitoneal	1	26.3	0.5 mg/kg	17.0372	59.8514	1.48368	0.05888
Intraperitoneal	2	26.9	0.5 mg/kg	4.3886	29.182	0.55492	0.060105
Intraperitoneal	3	27.6	0.5 mg/kg	9.572	66.4694	0.8765	0.090085
Intraperitoneal	4	24.3	0.5 mg/kg	3.807	64.221	0.80728	0.08695

## Sheet: Lung volume and Flexivent
DAY	GROUP	ANIMAL	WEIGHT	LUNG VOLUME 1	LUNG VOLUME 2	LUNG VOLUME 3	AVERAGE LUNG VOLUME	LV/BW	TOTAL LUNG CAPACITY (A)	TLC/BW	STATIC COMPLIANCE (Cst)	STATIC COMPLIANCE/BW	NOTE
4	iSALINE	126	22.1	1.13	1.19	1.16	1.16	0.0524887	0.628587	0.0284428	0.058099	0.00262891
4	iSALINE	127	20.8	0.99	1	1.02	1.00333	0.0482372	0.5691	0.0273606	0.0525945	0.00252858
4	iSALINE	129	25	1.24	1.25	1.23	1.24	0.0496	0.685973	0.0274389	0.0633417	0.00253367
4	iSALINE	130	23.3	1.09	1.02	1.04	1.05	0.0450644					Animal could not be completely sedated for Flexivent -> Euthanized for lung volume measurement
4	iSALINE	131	20	1.03	1.04	1.04	1.03667	0.0518333	0.513727	0.0256863	0.040692	0.0020346
4	iSALINE	132	21.7	1.09	1.06	1.05	1.06667	0.0491551	0.57633	0.026559	0.0518217	0.0023881
4	iSALINE	151	23.4	1.15	1.14	1.18	1.15667	0.0494302	0.623583	0.0266489	0.0550743	0.0023536
4	iSALINE	152	23.4	1.15	1.16	1.18	1.16333	0.0497151	0.638138	0.0272708	0.053017	0.00226568
4	iSALINE	154	23.4	1.16	1.16	1.19	1.17	0.05	0.677567	0.0289558	0.0594787	0.00254182
4	iSALINE	155	21.4	0.98	0.97	0.99	0.98	0.0457944	0.556127	0.0259872	0.0496617	0.00232064
4	iSALINE	156	21.3						0.573927	0.0269449	0.050216	0.00235756	Injury to lung tissue/leakage -> No lung volume measurement
4	iSALINE	141	20.4						0.58732	0.0287902	0.0545157	0.00267234	Injury to lung tissue/leakage -> No lung volume measurement
4	iSALINE	140	18.6						0.519775	0.0279449	0.045266	0.00243366	Injury to lung tissue/leakage -> No lung volume measurement
4	iSALINE	144	19.7						0.53988	0.0274051	0.05539	0.00281168	Injury to lung tissue/leakage -> No lung volume measurement
4	iVEGF	133	20.1	1.23	1.24	1.25	1.24	0.0616915	0.537765	0.0267545	0.0543392	0.00270345
4	iVEGF	134	22.5	1.15	1.16	1.14	1.15	0.0511111					Animal could not be completely sedated for Flexivent -> Euthanized for lung volume measurement
4	iVEGF	135	23.4	1.35	1.35	1.35	1.35	0.0576923	0.67771	0.028962	0.0621537	0.00265614
4	iVEGF	136	21.4	1.15	1.14	1.19	1.16	0.0542056	0.588475	0.0274988	0.0525505	0.00245563
4	iVEGF	137	20.6	1.2	1.24	1.23	1.22333	0.0593851	0.633507	0.0307528	0.0664263	0.00322458
4	iVEGF	138	23.8	1.24	1.23	1.26	1.24333	0.0522409	0.648583	0.0272514	0.0538873	0.00226417
4	iVEGF	159	20	1.04	1.03	1.04	1.03667	0.0518333					Animal could not be completely sedated for Flexivent -> Euthanized for lung volume measurement
4	iVEGF	160	23.3	1.21	1.22	1.24	1.22333	0.0525036	0.66082	0.0283614	0.0557147	0.00239119
4	iVEGF	161	22.2	1.21	1.21	1.2	1.20667	0.0543544	0.665353	0.0299709	0.0555353	0.00250159
4	iVEGF	162	22.2	1.22	1.2	1.2	1.20667	0.0543544	0.613237	0.0276233	0.059171	0.00266536
4	iVEGF	148	18.7						0.52477	0.0280626	0.0508887	0.00272132	Injury to lung tissue/leakage -> No lung volume measurement
4	iVEGF	150	20.1						0.52729	0.0262333	0.0473207	0.00235426	Injury to lung tissue/leakage -> No lung volume measurement
4	iVEGF	149	22.3						0.613953	0.0275315	0.054028	0.00242278	Injury to lung tissue/leakage -> No lung volume measurement
4	iVEGF	166	20.7						0.588483	0.0284291	0.0574143	0.00277364	Injury to lung tissue/leakage -> No lung volume measurement
4	iVEGF	165	23.4						0.733203	0.0313335	0.0784893	0.00335425	Injury to lung tissue/leakage -> No lung volume measurement
10	iSALINE	626	24.1	1.45	1.46	1.46	1.45667	0.0604426					No Flexivent measurement (machine unavailable)
10	iSALINE	627	26.4	1.5			1.5	0.0568182
10	iSALINE	628	23.2	1.4	1.41	1.41	1.40667	0.0606322
10	iSALINE	634	24.7	1.46	1.47	1.45	1.46	0.0591093
10	iSALINE	629	22	1.42	1.44	1.45	1.43667	0.065303
10	iSALINE	631	25.7	1.56	1.55	1.57	1.56	0.0607004
10	iSALINE	633	23	1.49	1.5	1.47	1.48667	0.0646377
10	iVEGF	637	24.3	1.52	1.52	1.51	1.51667	0.0624143					No Flexivent measurement (machine unavailable)
10	iVEGF	638	22.9	1.7	1.7	1.74	1.71333	0.074818
10	iVEGF	639	24.6	1.65	1.63	1.68	1.65333	0.0672087
10	iVEGF	641	26.2	1.67	1.63	1.66	1.65333	0.0631043
10	iVEGF	640	24.6	1.62	1.62	1.66	1.63333	0.0663957

## Sheet: Treadmill Test
Pre-Treadmill
Mouse ID	Group	Basic Movements	Fine Movements(KSE)	Periphery<Distance(cm)>	Periphery<RestTime(sec)>	Center<Distance(cm)>	Center<RestTime(sec)>		Total Rest Time	Total Distance
626	Control	1500	775	2135	54.6	208	0		54.6	2343
627	Control	1913	992	2687	62.9	68	0		62.9	2755
628	Control	1541	817	2113	71.8	180	0		71.8	2293
634	Control	1299	630	2137	73.7	134	0		73.7	2271
631	Control	944	492	1506	145.5	0	0		145.5	1506
637	VEGF	1837	968	2466	31.2	303	0		31.2	2769
642	VEGF	2643	1247	3618	20.2	391	0		20.2	4009
638	VEGF	1169	577	1641	135.4	200	0		135.4	1841
640	VEGF	990	486	1696	65.8	46	0		65.8	1742
641	VEGF	1109	619	1821	59.5	96	0		59.5	1917
Post-Treadmill
626	Control	1034	562	1566	90.9	119	2.6		93.5	1685
627	Control	736	472	1055	174.5	63	0		174.5	1118
628	Control	824	528	1178	163.9	68	0		163.9	1246
634	Control	722	406	1126	192.8	51	0		192.8	1177
631	Control	348	206	630	252.2	0	0		252.2	630
637	VEGF	1471	777	1881	58.8	361	38.1		96.9	2242
642	VEGF	1497	779	2295	81.4	127	0		81.4	2422
638	VEGF	797	453	1088	184.4	114	0		184.4	1202
640	VEGF	849	447	1374	138	21	0		138	1395
641	VEGF	671	451	1010	160.8	33	0		160.8	1043

## Sheet: Morphometric Analyses
GROUP	ANIMAL	WEIGHT	AVERAGE LUNG VOLUME	ALVEOLAR POINTS	DUCTAL POINTS	SEPTAL POINTS	NON-PARENCHYMAL POINTS	INTERSECTION POINTS	PARENCHYMAL POINTS	PARENCHYMAL VOLUME	ALVEOLAR VOLUME	SEPTAL VOLUME	SEPTAL SURFACE AREA (cm2)	PV/BW (mL/g)	AV/BW (mL/g)	AV/PV	SV/BW (mL/g)	SA/BW (cm2/g)	MEAN SEPTAL THICKNESS (micron)	ALVEOLI/SECTION	ALVEOLI/1 CM2	ALVEOLI/1 CM3	TOTAL ALVEOLI
iSALINE	126	22.1	1.16	506	114	235	279	832	855	0.874603	0.517601	0.240388	406.193	0.0395748	0.0234209	0.591813	0.0108773	18.3798	11.8361	39.2	107989	3.33787e+07	2.91931e+07
iSALINE	127	20.8	1.00333	401	75	209	407	668	685	0.62938	0.36844	0.19203	292.93	0.0302587	0.0177135	0.585401	0.00923221	14.0832	13.111	41.1	113223	3.60303e+07	2.26768e+07
iSALINE	129	25	1.24	537	161	207	229	712	905	0.989594	0.587196	0.226349	371.58	0.0395838	0.0234878	0.59337	0.00905397	14.8632	12.1831	38.6667	106520	3.26568e+07	3.2317e+07
iSALINE	131	20	1.03667	499	107	234	282	738	840	0.776114	0.461049	0.216203	325.437	0.0388057	0.0230524	0.594048	0.0108102	16.2718	13.287	38.1	104959	3.19234e+07	2.47762e+07
iSALINE	132	21.7	1.06667	567	155	205	249	726	927	0.840816	0.514286	0.185941	314.284	0.0387473	0.0236998	0.61165	0.00856871	14.4831	11.8327	33.3	91735.5	2.57067e+07	2.16146e+07
iVEGF	133	20.1	1.24	481	130	193	78	666	804	1.13034	0.676236	0.271338	446.881	0.0562358	0.0336436	0.598259	0.0134994	22.2329	12.1436	39.6	109091	3.37078e+07	3.81013e+07
iVEGF	135	23.4	1.35	495	144	149	94	608	788	1.20612	0.757653	0.228061	444.153	0.0515437	0.0323783	0.628173	0.00974621	18.9809	10.2695	37.2	102479	2.99507e+07	3.61242e+07
iVEGF	136	21.4	1.16	386	97	169	187	587	652	0.901454	0.533683	0.233659	387.345	0.042124	0.0249385	0.592025	0.0109187	18.1002	12.0646	39.9	109917	3.42706e+07	3.08934e+07
iVEGF	137	20.6	1.22333	361	89	172	218	544	622	0.905849	0.525742	0.250492	378.119	0.0439733	0.0255215	0.580386	0.0121598	18.3553	13.2494	42.8	117906	3.84538e+07	3.48333e+07
iVEGF	138	23.8	1.24333	357	115	214	154	622	686	1.01539	0.528417	0.316754	439.403	0.0426634	0.0222024	0.520408	0.013309	18.4623	14.4175	42.2	116253	3.97584e+07	4.03702e+07

## Sheet: IF Counting
Group	POD	ID	Pic	Ki67 + ERG	ERG	Ki67+ERG/ERG		Group	POD	ID	Pic	Ki67 + ERG	ERG	Ki67+ERG/ERG
Saline	2	251	1	2	2195	0.000911162		VEGF	2	256	1	24	2155	0.0111369
			2	4	1874	0.00213447					2	8	2267	0.00352889
			3	4	2084	0.00191939					3	12	2041	0.00587947
			4	6	1851	0.00324149					4	25	2272	0.0110035
				4	2001	0.1999						17.25	2183.75	0.789926
Saline	2	254	1	3	2253	0.00133156		VEGF	2	260	1	9	3096	0.00290698
			2	3	2806	0.00106914					2	8	2777	0.00288081
			3	9	3063	0.0029383					3	7	3609	0.0019396
			4	13	1923	0.00676027					4	12	3208	0.00374065
				7	2511.25	0.278746						9	3172.5	0.283688
Saline	2	255	1	1	2095	0.000477327		VEGF	2	264	1	8	2699	0.00296406
			2	1	2107	0.000474608					2	5	2456	0.00203583
			3	1	2141	0.000467071					3	6	2003	0.00299551
			4	0	2412	0					4	8	1634	0.00489596
				0.75	2188.75	0.0342661						6.75	2198	0.307097
Saline	2	261	1	1	1640	0.000609756		VEGF	2	258	1	6	1872	0.00320513
			2	5	2320	0.00215517					2	6	1960	0.00306122
											3	7	1795	0.00389972
											4	33	2156	0.0153061
				3	1980	0.151515						13	1945.75	0.668123
Saline	2	262	1	2	2031	0.000984737		VEGF	2	263	1	15	2225	0.00674157
			2	5	2280	0.00219298					2	7	2399	0.00291788
			3	2	1770	0.00112994					3	16	3055	0.00523732
											4	27	2557	0.0105592
				3	2027	0.148002						16.25	2559	0.635014
Saline	4	126	1	7	3080	0.00227273		VEGF	4	133	1	13	2230	0.0058296
			2	2	2799	0.000714541					2	11	2341	0.00469885
			3	5	2526	0.00197941					3	18	2724	0.00660793
			4	6	3388	0.00177096					4	42	2480	0.0169355
				5	2948.25	0.169592						21	2443.75	0.859335
Saline	4	129	1	2	1801	0.00111049		VEGF	4	134	1	10	2870	0.00348432
			2	6	2390	0.00251046					2	23	3431	0.00670358
			3	5	2426	0.00206101					3	7	2686	0.00260611
			4	3	2751	0.00109051					4	16	3155	0.00507132
				4	2342	0.170794						14	3035.5	0.461209
Saline	4	131	1	3	1711	0.00175336		VEGF	4	135	1	23	3387	0.00679067
			2	3	1942	0.0015448					2	45	2848	0.0158006
			3	5	2163	0.0023116					3	40	2583	0.0154859
			4	2	2572	0.000777605					4	40	1770	0.0225989
				3.25	2097	0.154983						37	2647	1.39781
Saline	4	132	1	8	1882	0.0042508		VEGF	4	136	1	14	2233	0.00626959
			2	6	2231	0.00268938					2	42	3194	0.0131497
			3	3	2006	0.00149551					3	16	2223	0.00719748
			4	8	1633	0.00489896					4	10	1911	0.00523286
				6.25	1938	0.322497						20.5	2390.25	0.857651
								VEGF	4	138	1	13	1772	0.00733634
											2	33	2141	0.0154134
											3	34	2634	0.0129081
											4	20	2197	0.00910332
												25	2186	1.14364

## Sheet: qPCR
RT-PCR Analysis Spreadsheet
VEGF
Negative Control
Sample Name	GAPDH Ct	Average GAPDH Ct (technical replicates)	Average GAPDH Ct (Biological Replicates)	Test Gene Ct	Average test Gene Ct (Technical Replicates)	Average Test Gene Ct (Biological Replicates)	ddCt Negative Control
140	21.1844	21.3521	21.0693	21.8189	22.0637	21.8179	1.02597
140	21.5199			22.3085
141	20.8653	20.6952		21.9548	21.7018		0.836189
141	20.525			21.4488
144	21.2529	21.1607		21.7614	21.6882		1.16562
144	21.0686			21.6149
Experimental Group 1 (Group you are comparing to the negative control)
Sample Name	GAPDH Ct	Average GAPDH Ct (technical replicates)		Test Gene Ct	Average test Gene Ct (technical replicates)		ddCt Experimental Group 1
149	21.0119	21.003		21.6919	21.6947		1.04013
149	20.994			21.6976
165	20.4045	20.2299		20.2608	20.0917		1.84901
165	20.0553			19.9226
166	19.9798	19.8329		20.9894	20.8156		0.850188
166	19.6861			20.6418
VEGFR1
Negative Control
Sample Name	GAPDH Ct	Average GAPDH Ct (technical replicates)	Average GAPDH Ct (Biological Replicates)	Test Gene Ct	Average test Gene Ct (Technical Replicates)	Average Test Gene Ct (Biological Replicates)	ddCt Negative Control
140	20.482	20.5295	20.7912	22.5453	22.5321	23.3243	1.44451
140	20.577			22.5188
141	20.5198	20.4921		23.5887	23.6068		0.66823
141	20.4644			23.6249
144	21.3614	21.352		23.8193	23.8341		1.03598
144	21.3425			23.8489
Experimental Group 1 (Group you are comparing to the negative control)
Sample Name	GAPDH Ct	Average GAPDH Ct (technical replicates)		Test Gene Ct	Average test Gene Ct (technical replicates)		ddCt Experimental Group 1
149	21.1417	21.0796		23.9262	23.8212		0.865439
149	21.0176			23.7163
165	20.782	20.7484		22.3772	22.3743		1.87544
165	20.7148			22.3714
166	20.0446	20.0719		22.9654	22.971		0.775956
166	20.0993			22.9766
VEGFR2
Negative Control
Sample Name	GAPDH Ct	Average GAPDH Ct (technical replicates)	Average GAPDH Ct (Biological Replicates)	Test Gene Ct	Average test Gene Ct (Technical Replicates)	Average Test Gene Ct (Biological Replicates)	ddCt Negative Control
140	20.8089	20.8383	21.0644	23.0419	23.1264	23.7763	1.3415
140	20.8677			23.2109
141	20.7929	20.7707		23.9728	23.965		0.715777
141	20.7484			23.9572
144	21.5713	21.5841		24.2266	24.2374		1.04143
144	21.597			24.2483
Experimental Group 1 (Group you are comparing to the negative control)
Sample Name	GAPDH Ct	Average GAPDH Ct (technical replicates)		Test Gene Ct	Average test Gene Ct (technical replicates)		ddCt Experimental Group 1
149	21.1747	21.1345		23.6558	23.5918		1.19303
149	21.0944			23.5279
165	20.9705	20.9342		22.9858	22.9169		1.65771
165	20.8978			22.848
166	19.9229	19.9388		23.186	23.1488		0.708014
166	19.9547			23.1117

## Sheet: WB & ELISA
VEGF ELISA
Group	Sample	Concentration (pg/mL)	Total protein concentration (mg/mL)	Normalized concentration (pg/mg)	Fold Difference
Control	140	1242.99	36.8	33.7769	0.342788
Control	141	5711.73	39.6	144.236	1.46379
Control	144	4292.22	36.5	117.595	1.19342
VEGF	148	4697.03	44.8	104.844	1.06402
VEGF	149	8638.07	46.1	187.377	1.90161
VEGF	150	8675.8	38.8	223.603	2.26926
VEGF	165	8730.78	45.6	191.464	1.94309
VEGF	166	10542.7	41.1	256.513	2.60325
P-VEGFR2
Group	Sample	Area	B-Actin	Adjusted int	Fold difference
iSALINE	480	5635.84	16536125	0.00034082	0.688776
iSALINE	481	8268.5	16384500	0.000504654	1.01987
iSALINE	484	9727.25	15223100	0.00063898	1.29134
iVEGF	486	12595.9	13584325	0.000927237	1.87389
iVEGF	487	9730.98	14738050	0.000660263	1.33435
iVEGF	490	11167.9	11440600	0.000976165	1.97277
iVEGF	492	9452.96	12251475	0.000771577	1.55931
VEGFR2
Group	Sample	Area	B-Actin	Adjusted int	Fold difference
iSALINE	480	5458875	16536125	0.330118	0.946077
iSALINE	481	4662150	16384500	0.284546	0.815474
iSALINE	484	6578450	15223100	0.432136	1.23845
iVEGF	486	7422325	13584325	0.546389	1.56588
iVEGF	487	9278925	14738050	0.62959	1.80433
iVEGF	490	8659375	11440600	0.756899	2.16918
iVEGF	492	5966575	12251475	0.487009	1.39571
P-VEGFR2/VEGFR2
Group	Sample	Ratio	Fold difference
iSALINE	480	0.00103242	0.722879
iSALINE	481	0.00177354	1.2418
iSALINE	484	0.00147865	1.03532
iVEGF	486	0.00169703	1.18822
iVEGF	487	0.00104872	0.734292
iVEGF	490	0.00128969	0.903016
iVEGF	492	0.00158432	1.10931
P-EGFR
Group	Sample	Area	B-Actin	Adjusted int	Fold difference
iSALINE	480	2552526	16536125	0.154361	1.26132
iSALINE	481	1034883	16384500	0.0631623	0.516116
iSALINE	484	2277639	15223100	0.149617	1.22256
iVEGF	486	2610117	13584325	0.192142	1.57004
iVEGF	487	4611978	14738050	0.31293	2.55703
iVEGF	490	4641354	11440600	0.405691	3.31501
iVEGF	492	3119418	12251475	0.254616	2.08053
EGFR
Group	Sample	Area	B-Actin	Adjusted int	Fold difference
iSALINE	480	4894838	16536125	0.296009	0.860906
iSALINE	481	4786730	16384500	0.29215	0.849683
iSALINE	484	6749054	15223100	0.443343	1.28941
iVEGF	486	6843408	13584325	0.503772	1.46516
iVEGF	487	6526780	14738050	0.442852	1.28798
iVEGF	490	6036342	11440600	0.527625	1.53453
iVEGF	492	6569108	12251475	0.536189	1.55944
P-EGFR/EGFR
Group	Sample	Ratio	Fold difference
iSALINE	480	0.521473	1.45508
iSALINE	481	0.216198	0.603262
iSALINE	484	0.337475	0.941663
iVEGF	486	0.381406	1.06424
iVEGF	487	0.706624	1.9717
iVEGF	490	0.768902	2.14548
iVEGF	492	0.474862	1.32501
HB-EGF
Group	Sample	Area	B-Actin	Adjusted int	Fold difference
iSALINE	480	6577.2	16536125	0.000397747	0.783615
iSALINE	481	7652.81	16384500	0.000467076	0.920202
iSALINE	484	10015.6	15223100	0.000657924	1.2962
iVEGF	486	10274.8	13584325	0.000756369	1.49015
iVEGF	487	11724.9	14738050	0.000795552	1.56734
iVEGF	490	8383.23	11440600	0.000732761	1.44364
iVEGF	492	8249.2	12251475	0.000673323	1.32654

## Sheet: Angiogenesis Array
Control	Technical replicate 1	Technical replicate 2	Average	Normalized to Ref 1			VEGF			Average	Normalized to Ref1		Fold Difference
Ref 1	1613.92	1628.38	1621.15	1			Ref 1	1265.68	1269.56	1267.62	1		1
Angiogenin	92.485	91.899	92.192	0.0568682			Angiogenin	173.021	156.435	164.728	0.129951		2.28513
Angiopoietin-2	886.849	964.263	925.556	0.570925			Angiopoietin-2	1508.51	1575.92	1542.21	1.21662		2.13097
Reference	1474.56	1558.09	1516.32	0.935337			Reference	1637.8	1511.26	1574.53	1.24212		1.32799
Endostatin/Collagen XVIII	432.142	316.385	374.264	0.230863			Endostatin/Collagen XVIII	448.849	443.556	446.202	0.352001		1.52472
Endothelin-1	3176.8	3172.87	3174.83	1.95838			Endothelin-1	2302.39	2222.39	2262.39	1.78475		0.911342
Ref 1	1307.02	1277.85	1292.43	1			Ref1	1054.14	1017.43	1035.79	1		Ratio Normalized
GDNF	38.071	46.485	42.278	0.0327119			GDNF	36.657	35.364	36.0105	0.0347663		1.0628
GM-CSF	62.778	65.485	64.1315	0.0496207			GM-CSF	8.121	2.414	5.2675	0.0050855		0.102487
HBEGF	123.192	129.192	126.192	0.0778409			HBEGF	530.728	497.728	514.228	0.49646		6.37788
IL-8	1903.21	1997.97	1950.59	1.20321			IL-8	1674.97	1649.26	1662.12	1.60469		1.33367
MCP-1	1870.85	1881.97	1876.41	1.15745			MCP-1	2573.39	2423.68	2498.53	2.4122		2.08406
Ref 1	2504.63	2383.39	2444.01				Ref 1	1900.8	1937.97	1919.38	1		Ratio Normalized
PTX3	2280.39	2104.26	2192.32	0.897021			PTX3	1923.8	1792.97	1858.38	0.968219		1.07937
PDECGF	27.071	44.192	35.6315	0.0145791			PDECGF	33.071	49.485	41.278	0.0215058		1.47511
PDGF-AA	74.485	89.192	81.8385	0.0334854			PDGF-AA	139.607	156.192	147.899	0.0770557		2.30117
PDGF-AB/BB	30.364	34.778	32.571	0.0133269			PDGF-AB/BB	48.778	55.071	51.9245	0.0270527		2.02993
Persephin	82.607	92.485	87.546	0.0358207			Persephin	124.314	92.485	108.399	0.0564762		1.57663
Platelet Factor 4	37.778	38.364	38.071	0.0155773			Platelet Factor 4	44.778	44.778	44.778	0.0233293		1.49765
PIGF	1055.14	1102.73	1078.93	0.441462			PIGF	1549.8	1562.26	1556.03	0.810692		1.83638
Prolactin	82.192	164.021	123.106	0.0503708			Prolactin	108.899	140.849	124.874	0.0650594		1.29161
Ref1	1597.8	1524.26	1561.03				Ref1	1238.97	1231.85	1235.41
Serpin-E1	943.849	921.556	932.703	0.597491			Serpin-E1	1140.14	1121.73	1130.93	0.915433		1.53213
TIMP-1	2154.39	2124.51	2139.45	1.37053			TIMP-1	2221.39	2002.56	2111.97	1.70953		1.24735
Thrombospondin-1	987.607	892.314	939.96	0.602141			Thrombospondin-1	955.314	983.021	969.168	0.784491		1.30284
uPA	1003.14	966.435	984.788	0.630858			uPA	794.021	808.728	801.374	0.648671		1.02824
VEGF	33.071	35.364	34.2175	0.0219198			VEGF	1140.14	1126.31	1133.23	0.917289		41.8475	Expected as VEGF was added to the medium
Reference	1576.14	1652.14	1614.14	1.03402			Reference	1555.02	1658.26	1606.64	1.30049		1.2577

## Sheet: Protease Array
VEGF			Normalized intensity		Average		Control		Normalized intensity		Average		Fold Difference
Ref 1	4122.53	4661.11			4391.82		4475.53	4556.94			4516.23
Ref 2	4160.94	4867.77			4514.36		4508.6	4802.53			4655.56
Ref 3	5150.53	5076.35			5113.44		3688.7	4353.11			4020.91
ADAM8	426.971	315.021	0.0917667	0.0677058	0.0797363
ADAM9	396.799	342.728	0.085282	0.0736608	0.0794714
ADAMTS13	289.678	259.728	0.062259	0.055822	0.0590405
Cathepsin A	524.678	461.142	0.112766	0.0991109	0.105939		422.556	417.142	0.0964724	0.0952364	0.0958544		1.1052
Cathepsin B	2272.97	2243.92	0.488518	0.482274	0.485396		456.556	466.142	0.104235	0.106423	0.105329		4.60838
Cathepsin D	1297.97	1292.26	0.278966	0.277739	0.278353		828.263	808.971	0.189098	0.184694	0.186896		1.48935
Cathepsin S	474.435	527.849	0.101968	0.113448	0.107708
Cathepsin V	1039.97	1020.09	0.223516	0.219243	0.221379		383.728	407.849	0.0876077	0.0931147	0.0903612		2.44994
Cathepsin X/Z/P	1077.38	1379.8	0.231557	0.296553	0.264055		745.385	579.971	0.170176	0.132411	0.151294		1.74531
DPPIV/CD26	269.435	179.314	0.0579083	0.038539	0.0482237
Kallikrein 7	289.142	289.849	0.0621438	0.0622958	0.0622198
Kallikrein 10	286.142	200.314	0.061499	0.0430525	0.0522757
Kallikrein 13	680.971	642.142	0.146358	0.138012	0.142185		292.92	191.556	0.0668756	0.0437335	0.0553046		2.57094
MMP-1	474.263	463.263	0.101931	0.0995667	0.100749
MMP-2	339.142	357.556	0.0728901	0.0768477	0.0748689
MMP-3	190.728	187.728	0.0409922	0.0403474	0.0406698
MMP-7	604.971	508.728	0.130023	0.109338	0.119681		162.021	164.314	0.0369905	0.037514	0.0372523		3.21271
MMP-8	806.678	818.971	0.173375	0.176017	0.174696		508.213	450.092	0.116028	0.102759	0.109394		1.59695
MMP-10	346.728	669.092	0.0745205	0.143805	0.109162
MMP-12	637.849	702.92	0.13709	0.151075	0.144082		409.799	384.263	0.0935599	0.0877299	0.0906449		1.58952
Neprilysin/CD10	435.678	541.263	0.093638	0.116331	0.104984		201.678	151.021	0.0460445	0.0344791	0.0402618		2.60755

## Sheet: Proliferation Assays
HBEC treated directly with VEGF
Raw Absorbance
	-VEGF				+VEGF
Day 0	0.173	0.18	0.194	0.173	0.182	0.162	0.171	0.139
Day 1	0.223	0.237	0.222	0.226	0.206	0.227	0.227	0.242
Day 2	0.28	0.294	0.325	0.292	0.316	0.266	0.321	0.353
Day 3	0.429	0.388	0.35	0.325	0.336	0.344	0.363	0.315
Fold difference
	-VEGF				+VEGF
Day 0	0.961111	1	1.07778	0.961111	1.01111	0.9	0.95	0.772222
Day 1	1.23889	1.31667	1.23333	1.25556	1.14444	1.26111	1.26111	1.34444
Day 2	1.55556	1.63333	1.80556	1.62222	1.75556	1.47778	1.78333	1.96111
Day 3	2.38333	2.15556	1.94444	1.80556	1.86667	1.91111	2.01667	1.75
Co-Culture Assays
Raw Absorbance
	-VEGF				+VEGF
Day 0	0.122	0.116	0.115	0.119
Day 1	0.123	0.112	0.133	0.136	0.177	0.172	0.17	0.152
Day 2	0.217	0.191	0.247	0.237	0.277	0.247	0.247	0.214
Day 3	0.239	0.232	0.273	0.256	0.249	0.242	0.245	0.251
Fold difference
	-VEGF				+VEGF
Day 0	1.0339	0.983051	0.974576	1.00847
Day 1	1.04237	0.949153	1.12712	1.15254	1.5	1.45763	1.44068	1.28814
Day 2	1.83898	1.61864	2.09322	2.00847	2.34746	2.09322	2.09322	1.81356
Day 3	2.02542	1.9661	2.31356	2.16949	2.11017	2.05085	2.07627	2.12712

[truncated: 1 more sheets: HB-EGF Neutralization Assays]
